# Supplementary material for: Altered Expression of PDE4 Genes in Schizophrenia: Insights from a Brain and Blood Sample Meta-Analysis and iPSC-Derived Neurons
Source: Genes (Basel). 2024 May 10;15(5):609. doi: 10.3390/genes15050609 (PMC11121586; doi:10.3390/genes15050609)
Supplement: Supplementary file 1 [file genes-15-00609-s001.zip]

Archive with 1 entries (1 files):
- genes-2461057-supplementary.pdf
